# Supplementary material for: Associations Between Trail-Making Test Black and White Performance and Gray Matter Volume in Community-Dwelling Cognitively Healthy Adults Aged 40 to 80 Years
Source: J Clin Med. 2025 Jun 7;14(12):4041. doi: 10.3390/jcm14124041 (PMC12194049; doi:10.3390/jcm14124041)
Supplement: Supplementary file 1 [file jcm-14-04041-s001.zip]

Archive with 1 entries (1 files):
- jcm-3642757-supplementary.pdf
